# Supplementary material for: Lipidomics analysis facilitate insight into the molecular mechanisms of urate nephropathy in a gout model induced by combination of MSU crystals injection and high-fat diet feeding
Source: Front Mol Biosci. 2023 May 3;10:1190683. doi: 10.3389/fmolb.2023.1190683 (PMC10188924; doi:10.3389/fmolb.2023.1190683)
Supplement: Supplementary file 1 [file Table1.XLSX]

## Sheet: Result
Species	Monoisotopic mass	1#	2#	3#	4#	5#	6#	7#	8#	9#	10#	11#	12#	19#	20#	21#	22#	23#	24#	25#	26#	27#	28#	29#	30#
PC-Mass	[PC+Li]+
A16:0-16:0	726.599	2.04229	1.42395	2.00545	1.65838	1.69149	1.65305	2.35894	2.91431	2.3402	2.93689	3.1778	2.48566	2.09639	2.4581	2.25532	2.64672	2.19783	2.76945	2.56086	2.12341	3.12076	2.94984	1.79215	2.08233
D16:1-16:0	738.563	0.98395	1.07972	1.21987	1.19564	0.826857	1.19218	1.4932	1.4655	1.88992	1.28444	1.41094	1.43384	1.08954	1.1768	1.25749	1.09446	0.991948	1.17282	1.47708	0.829342	1.46078	1.19843	1.18903	1.06279
D16:0-16:0	740.578	13.1199	13.6556	14.8703	14.6223	12.6832	12.894	14.9272	10.5747	11.8629	14.2334	13.9239	15.2407	11.1373	12.5645	12.498	13.4135	11.9148	15.5219	14.0262	10.8339	13.6775	14.1484	12.059	11.1562
P16:0-18:1	750.599	1.87986	1.58698	1.76213	1.56792	1.57547	1.50101	1.46761	2.00546	1.67304	1.73959	2.01806	1.58645	1.22427	1.59318	1.28699	1.54789	1.45632	1.64851	1.74314	1.66048	2.10843	1.93326	1.22238	1.32111
P16:0-18:0	752.615	2.49114	1.81116	2.00519	1.89561	1.94254	2.00943	4.34448	5.66855	4.06451	4.92221	5.48149	3.99178	3.51543	4.24924	3.39051	4.38721	3.96413	4.5013	4.56674	4.17063	5.34986	5.0147	3.44505	4.14028
D16:0-18:2	764.578	15.4994	18.8805	16.8926	19.6192	16.0038	16.5669	13.2921	10.619	12.4357	11.0247	12.478	13.7974	8.56558	10.0192	8.94453	10.1082	10.4423	11.827	12.7626	10.3933	13.4381	11.8211	10.1308	9.54227
D16:0-18:1	766.594	10.1752	10.9891	11.4631	10.3564	9.31767	11.0664	15.0572	12.2351	12.2832	13.5983	12.4421	14.3562	10.5235	11.7214	11.3	12.2728	12.7697	12.4106	13.4425	10.8103	13.7245	13.1296	12.2224	10.1559
D16:0-18:0	768.609	1.32175	1.31549	1.44324	1.47876	1.14943	1.24792	1.42196	1.4075	1.21499	1.43506	1.36466	1.33909	1.20936	1.4406	1.47856	1.19552	1.21521	1.63902	1.33267	0.941374	1.56626	1.63188	1.21853	1.00014
A16:0-20:4	774.599	11.5322	10.7245	12.3283	12.3286	9.86723	11.9241	14.3354	11.1572	12.8391	13.9956	15.4547	15.1604	15.6921	12.964	13.8138	13.9778	14.2863	13.7436	12.7668	13.348	14.4505	15.0726	13.8687	11.3711
A18:0-18:1	780.646	1.45117	1.56863	1.23597	1.46445	1.32045	1.16213	1.01151	1.10503	0.963873	0.950174	1.12273	1.07341	0.924531	0.92728	0.973411	0.854623	0.863563	0.988087	1.15282	0.999806	1.23266	0.875304	0.977916	0.801891
D18:2-18:2	788.578	13.2475	14.8286	15.4392	15.9402	12.6414	13.8499	18.9277	13.2403	14.3531	17.459	16.8406	18.5649	14.8241	15.9345	15.1415	15.2564	14.8021	17.4079	14.9945	13.3828	13.5577	17.0664	13.772	13.3818
D18:1-18:2	790.594	5.07316	5.47073	5.53106	5.97614	4.77359	5.15461	5.38264	5.75423	5.41082	4.47522	5.1971	5.25036	4.02269	4.45823	4.06847	3.87421	4.21101	4.56761	5.20577	3.87648	5.76291	5.03911	4.59379	4.03393
D18:0-18:2	792.609	15.0904	14.3554	14.8376	14.4215	15.045	14.437	12.3098	10.7487	12.0404	11.6012	12.6656	14.1097	8.90237	10.1111	9.51403	11.3074	12.4255	10.1364	11.6093	11.5434	13.6938	12.8939	9.76826	9.01831
D18:0-18:1	794.625	2.3175	2.45814	2.73183	2.55863	2.17126	2.74952	3.16668	3.53595	2.69438	3.22375	2.85599	3.24182	2.91948	3.21106	2.88971	2.52113	2.85063	2.89559	3.341	2.24997	3.28899	3.4401	2.75321	2.3731
P18:1-20:4	798.599	62.8779	43.6105	53.5522	49.6055	55.0375	45.9926	35.8112	29.9899	32.07	39.3083	40.691	39.6334	21.2378	30.7803	23.6883	33.6488	31.6163	34.553	30.171	33.4596	43.6653	38.2983	33.716	34.9195
P18:1-20:1	804.646	1.0795	1.18705	1.27479	1.21139	1.05757	0.981919	1.23574	1.04329	1.19169	1.29115	1.46017	1.33645	1.65883	1.12155	1.42644	1.22034	1.06811	1.13358	1.2066	1.36944	0.918502	1.04039	1.08939	1.0183
D16:0-22:6	812.578	43.9662	47.931	48.2129	54.1202	42.3621	40.5222	25.232	17.5014	19.6065	24.8621	26.1837	29.8668	20.7106	23.9127	22.9042	23.3483	21.4797	28.8883	22.7332	22.2434	22.7499	25.4043	19.3264	20.1497
D18:1-20:4	814.594	11.5849	10.301	10.1059	11.4301	10.9861	10.2657	12.883	9.55723	10.3969	12.4341	13.6047	14.1165	11.338	10.1829	10.6879	11.6396	11.8747	10.9633	10.1976	11.0728	10.2049	11.3845	9.55714	8.61618
D18:2-20:2	816.609	7.36132	7.41955	8.92878	8.0037	6.15402	6.95379	10.4971	10.0447	8.49502	11.7789	9.02448	9.84659	8.2758	10.9649	9.19492	9.24262	10.4294	9.91033	9.21658	7.93867	8.62606	11.1027	7.48906	7.54653
D18:0-20:3	818.625	0.947114	0.868275	1.03196	1.11198	0.845966	0.903149	1.15219	1.13515	0.878495	1.08624	1.16765	1.16783	0.786473	1.13903	0.953163	0.976384	1.03877	1.02855	1.02209	0.875338	1.20392	1.38748	0.996955	0.941392
P18:0-22:6	824.615	1.61084	1.07173	1.30244	1.1268	1.22181	0.968921	1.41656	1.51041	1.26441	1.54494	1.5146	1.24139	0.939882	1.23087	0.989715	1.34725	1.45495	1.2908	1.13164	1.57605	1.52821	1.47524	0.905761	1.15
P18:2-22:2	828.646	2.62009	2.74355	2.65399	2.92964	2.4648	2.03802	1.1896	1.03273	1.31178	1.31937	1.72797	1.75159	2.21843	1.24313	2.20254	1.60116	1.74143	1.43101	1.3374	1.526	1.3231	1.26359	1.65802	1.17413
D18:2-22:6	836.578	2.37518	2.61101	2.7542	3.0624	2.26717	2.12088	1.12516	1.1696	1.12805	1.21008	1.44393	1.33584	1.17138	1.35483	1.18991	1.17088	1.22195	1.29802	1.227	1.23603	1.1818	1.34005	0.882882	1.05917
D18:1-22:6	838.594	2.63019	2.67301	2.77791	2.90661	2.26789	2.13424	1.99888	1.91304	1.79338	2.02032	2.28446	2.2014	1.58504	2.07344	1.79095	1.8047	1.99283	2.18803	1.84353	1.77596	2.08262	2.0411	1.40647	1.64962
D18:0-22:6	840.609	7.60376	7.86815	8.40322	9.26568	6.6562	6.21811	4.70892	4.52633	4.0141	5.09496	4.89311	4.93999	3.58911	4.94556	4.01008	4.67315	5.22669	4.99368	3.96299	4.47574	5.12891	5.33794	3.30802	3.74003
D18:0-22:5	842.625	3.67838	2.1378	2.7962	2.28695	2.3744	2.38032	3.41968	3.80623	2.95928	3.81702	4.49039	2.99821	1.48419	2.79978	1.85261	2.48718	2.78256	2.38381	2.88413	3.28154	3.71967	3.01528	1.75311	2.25997
Lyso-PC	LPC/Na+
P16:0	502.327	1.40465	1.65892	1.8824	1.28246	1.50431	1.53336	1.25675	0.992311	1.72336	1.21814	1.9008	1.68459	1.90227	1.7496	1.71196	1.78917	1.66118	1.49975	1.51222	0.970224	1.83631	1.74737	1.6071	1.49713
A16:0	504.342	3.1224	2.65046	3.88523	3.70273	3.39919	3.00055	2.73214	2.98291	3.26505	3.0135	3.93673	3.19562	3.11392	3.20557	3.46888	3.89408	4.17727	3.55085	3.36087	3.15941	5.30991	4.05957	3.06307	2.67232
16:1	516.306	0.386568	0.3984	0.434144	0.321795	0.471262	0.509885	0.404626	0.436261	0.544953	0.37965	0.694684	0.621312	0.549064	0.601647	0.620724	0.563394	0.591602	0.443558	0.649535	0.308844	0.583921	0.596507	0.534516	0.715066
16:0	518.322	7.52584	7.56547	6.02818	6.46207	6.79931	7.44992	7.9908	8.53829	7.3385	8.29046	6.68281	6.64006	7.84797	7.46012	8.64258	6.99281	7.38011	8.42107	6.48496	7.58254	7.16281	7.3879	7.87407	6.3275
P18:1	528.342	0.442485	0.418889	0.400181	0.329545	0.385095	0.272091	0.339881	0.367728	0.679284	0.450813	0.552	0.539318	0.603882	0.416919	0.513105	0.542524	0.555088	0.453512	0.433319	0.431251	0.545894	0.534801	0.424595	0.393397
P18:0	530.358	0.976552	0.771212	0.940637	0.728906	0.878361	0.975471	1.05662	1.41744	1.33318	1.14876	1.55098	1.26134	1.32861	1.35589	1.469	1.38148	1.70278	1.37229	1.31594	1.17155	1.66356	1.5318	1.32788	1.38785
18:2	542.322	1.82717	1.68784	1.92425	2.37417	1.37243	1.63422	1.52197	1.46738	1.65545	0.917006	1.74553	1.35775	1.43267	1.28677	1.51364	1.20189	1.33934	1.52166	1.50279	1.11848	2.06102	1.56747	1.64188	1.28791
18:1	544.337	1.33645	1.18748	1.34709	1.53698	1.02506	1.12751	1.58321	1.8166	1.98482	1.50449	1.58898	1.84764	1.83467	1.6388	1.91172	1.76981	2.05941	1.81069	1.83579	1.52343	2.00615	2.09893	2.08636	1.49135
18:0	546.353	2.73934	3.24311	3.11329	3.29038	3.14857	3.39816	4.00192	2.65393	3.08508	2.74049	2.96908	3.23314	3.3698	3.32879	3.55485	3.01053	3.36096	3.21806	2.59252	2.57929	3.23849	3.43339	3.5187	2.99476
20:4	566.322	1.37549	1.11527	1.57574	1.85138	1.00874	1.00834	1.99419	1.89847	1.80159	2.09965	2.52762	2.13698	2.43888	2.28263	2.31348	1.94618	1.89548	2.68576	2.21868	1.75043	2.08764	2.64664	1.9613	1.54552
20:0	574.384	0.470211	0.586541	0.642526	0.661369	0.448664	0.368377	0.273537	0.244625	0.288339	0.358772	0.720638	0.403857	0.724505	0.496458	0.618748	0.352353	0.498621	0.487273	0.392214	0.211469	0.34381	0.498367	0.430361	0.396384
TAG	[TAG+Li]+
C48:2/C49:9	809.721	3.67387	3.45642	3.81481	5.58692	5.11844	5.47455	4.40974	2.32961	4.47211	5.50708	7.52546	6.66615	1.98763	1.57264	2.07257	2.54002	1.82311	1.9992	1.42278	1.47662	1.49183	1.95259	1.71765	1.61229	4.52084	5.15169	1.9992	1.61229	0.397997	0.753461	0.130508	0.0807737
C48:1/C49:8	811.737	4.65274	3.96449	4.67451	6.92966	5.8894	6.8174	7.03012	4.0732	7.30919	7.29622	9.29291	8.52256	3.12977	2.754	3.57041	4.36752	3.13996	3.39233	2.80369	2.80091	2.81275	3.08747	3.18262	2.93749	5.48803	7.25403	3.39233	2.93749	0.506205	0.7289	0.225301	0.0670072
C48:0/C49:7	813.752	2.51406	2.33373	2.60348	3.90634	2.98122	3.97995	2.89518	1.98647	3.16462	2.96084	3.67446	3.22159	1.73598	1.52004	1.90841	2.05116	1.67174	1.77747	1.64445	1.48811	1.46553	1.57361	1.64557	1.56346	3.05313	2.98386	1.77747	1.56346	0.294531	0.228714	0.0755481	0.0309152
C50:4	833.721	2.56487	2.80867	2.89348	4.47927	3.82425	4.01131	1.75741	1.25736	1.94673	2.1619	2.95337	2.27496	1.18245	1.8402	1.76769	1.77592	1.63219	1.63969	1.52314	1.35477	1.35185	1.46321	1.31528	1.40165	3.43031	2.05862	1.63969	1.40165	0.317106	0.231179	0.0973438	0.0319833
C50:3/C51:10	835.737	10.3148	9.16706	10.542	17.044	15.1441	15.5527	10.2221	5.38171	10.3575	11.0729	15.2857	12.5513	4.10216	3.93541	4.85484	5.4151	4.11298	4.4841	3.05225	3.22074	2.90243	3.67639	3.66937	3.30424	12.9608	10.8119	4.4841	3.30424	1.35895	1.33104	0.230135	0.129581
C50:2/C51:9	837.752	22.2406	19.6733	21.4196	34.3908	29.9031	35.6463	26.9907	14.4126	27.4493	25.6659	34.1358	28.4493	10.9391	10.2363	13.478	15.6003	11.2422	12.2992	8.49278	8.39284	8.21732	8.68368	10.1032	8.77796	27.2123	26.1839	12.2992	8.77796	2.85781	2.64227	0.806412	0.277428
C50:1/C51:8	839.768	13.466	11.5442	12.0329	20.1063	16.7826	22.2414	24.4929	14.6765	25.7079	20.8905	26.0181	21.9768	10.8198	11.0729	13.7142	15.7255	11.4631	12.5591	9.07241	8.51737	8.75227	7.59765	10.3618	8.86031	16.0289	22.2938	12.5591	8.86031	1.81142	1.73643	0.770188	0.366205
C50:0/C51:7	841.784	1.47938	1.30433	1.31082	1.88196	1.40529	2.13883	1.93716	1.77253	2.33913	1.85452	1.92542	1.8656	1.25906	1.3135	1.65428	1.51906	1.30609	1.4104	1.31911	1.21678	1.12275	0.782937	1.23127	1.13457	1.58677	1.94906	1.4104	1.13457	0.140511	0.0816342	0.0617678	0.0761469
C52:5	859.737	5.00117	5.18159	5.80311	8.75729	7.28831	7.90679	2.09307	1.66632	2.40297	2.47839	3.4974	2.27146	1.83443	2.51151	2.41812	2.33785	2.23747	2.26788	2.17255	1.77073	1.51427	1.69534	1.66227	1.76303	6.65638	2.4016	2.26788	1.76303	0.632969	0.24896	0.0958513	0.0902556
C52:4/C53:11	861.752	24.6451	23.9842	23.9647	39.1007	33.5315	35.8599	13.0075	7.72097	13.6161	12.7058	18.0446	12.3519	6.39278	6.69082	7.7363	7.60743	6.38456	6.96238	4.85646	4.11069	4.18247	4.35812	5.19543	4.54064	30.181	12.9078	6.96238	4.54064	2.77323	1.34353	0.241323	0.170778
C52:3/C53:10	863.768	43.5518	39.0134	37.9078	65.0225	57.6372	64.6889	46.6107	27.1045	48.5103	41.0638	54.3117	41.7753	19.5661	22.662	26.0592	27.8355	21.3257	23.4897	15.0697	13.2365	14.394	13.198	17.9012	14.7599	51.3036	43.2294	23.4897	14.7599	5.15776	3.78134	1.24165	0.703745
C52:2/C53:9	865.784	26.9781	23.4657	21.8313	38.7406	34.7596	44.3341	60.8923	37.9923	64.6653	50.1553	61.5389	50.9346	25.3833	32.4824	36.051	40.0046	29.7689	32.738	22.8879	19.4815	21.657	16.5447	25.8389	21.282	31.6849	54.3631	32.738	21.282	3.67896	4.07318	2.05549	1.28022
C52:1/C53:8	867.799	4.79853	4.7999	3.76845	6.78285	5.95729	8.72563	11.9403	8.2853	13.0979	9.54755	10.0958	10.2615	5.94666	7.70095	7.74038	8.91219	6.75322	7.41068	5.75922	4.33313	5.3441	3.25372	5.9685	4.93173	5.80544	10.5381	7.41068	4.93173	0.722962	0.703488	0.409189	0.412462
C54:5/C55:12	887.768	21.117	20.9314	18.4335	31.0817	28.7831	27.4454	8.42304	6.22807	9.43132	8.32534	11.3271	7.4209	4.56563	5.39552	6.12494	5.14964	4.70753	5.18865	3.50894	2.42744	2.89792	2.68304	3.70928	3.04532	24.632	8.52595	5.18865	3.04532	2.09138	0.712228	0.226612	0.19921
C54:4/C55:11	889.784	31.1971	28.765	23.8234	43.7019	41.218	41.4266	30.6116	21.6284	33.7729	26.5875	32.1874	25.9466	14.0814	20.7278	21.0595	20.38	16.7672	18.6032	11.9485	8.48051	10.526	7.95406	13.0401	10.3898	35.022	28.4557	18.6032	10.3898	3.33635	1.85512	1.11837	0.79688
C54:3/C55:10	891.799	22.9576	20.0333	15.9082	29.6975	28.641	33.1357	51.3989	35.884	56.4912	41.8021	47.1715	42.3509	23.4482	34.6778	34.2666	37.6054	28.706	31.7408	22.215	15.408	20.1612	12.7699	23.2383	18.7585	25.0622	45.8498	31.7408	18.7585	2.66453	3.02061	2.06056	1.6439
C54:2/C55:9	893.815	7.10927	6.51869	4.40586	9.1191	8.52669	10.8548	18.221	13.9548	20.6431	14.8725	13.8617	16.8011	8.90117	14.244	13.1666	14.1442	11.1867	12.3285	9.48524	5.61855	8.03988	4.1001	9.03047	7.25485	7.75574	16.3924	12.3285	7.25485	0.917013	1.09903	0.831042	0.844071
C54:1/C55:8	895.831	1.29776	1.47115	1.10338	1.52644	1.6115	2.15443	2.50528	2.35533	3.05663	2.42807	1.88969	3.03918	1.70336	2.63665	2.47514	2.39321	2.02721	2.24711	1.91555	1.11245	1.56298	0.776355	1.6582	1.40511	1.52744	2.5457	2.24711	1.40511	0.145594	0.181349	0.137732	0.166383
C55:1/C56:8	909.752	2.36851	5.10823	4.1313	4.54673	4.08942	4.40995	1.13091	1.20356	1.44996	1.305	1.51484	1.1966	0.912935	0.729137	1.11566	0.756025	0.793977	0.861547	0.796274	0.531721	0.560751	0.581658	0.800869	0.654255	4.10902	1.30014	0.861547	0.654255	0.379071	0.0625182	0.0578643	0.0485431
C55:0/C56:7	911.768	2.46388	4.17268	3.77228	4.31724	3.63821	4.38217	1.58444	1.75924	2.06795	1.85636	2.27027	1.53956	1.39431	1.03318	1.79552	0.885335	1.13735	1.24914	0.953419	0.699851	0.796399	0.828028	0.928634	0.841266	3.79108	1.8463	1.24914	0.841266	0.291949	0.115357	0.130524	0.0375934
C56:6	913.784	1.96224	2.46317	2.24328	2.83922	2.58454	2.96683	2.02661	1.92305	2.48148	2.09877	2.51304	1.86022	1.38812	1.29813	1.76645	1.23658	1.27929	1.39371	1.05094	0.765248	0.943845	0.835464	1.05619	0.930337	2.50988	2.15053	1.39371	0.930337	0.152317	0.114747	0.0787147	0.0471951
C56:5/C57:12	915.799	2.81026	2.58199	2.0835	3.30404	3.19084	3.29945	2.21933	1.87088	2.59994	2.0593	2.3412	1.96581	1.27422	1.61897	1.81351	1.51302	1.39181	1.52231	1.13954	0.775453	1.01126	0.864917	1.15358	0.988949	2.87835	2.17608	1.52231	0.988949	0.198362	0.109513	0.0758962	0.0608939
C56:4/C57:11	917.815	4.20467	3.38719	2.58672	4.29264	4.72669	4.42952	2.89666	2.39934	3.37216	2.59689	2.61494	2.7764	1.52073	2.47811	2.4412	2.40547	1.95503	2.16011	1.68881	0.992455	1.29186	0.790267	1.56887	1.26645	3.93791	2.77607	2.16011	1.26645	0.32608	0.137824	0.151789	0.13812
C56:3/C57:10	919.831	3.20814	2.58091	1.95886	3.39181	3.55052	3.77568	3.68506	3.32758	4.42758	3.25457	2.69741	3.73872	1.87389	3.27599	3.00693	3.35323	2.54212	2.81043	2.36705	1.2985	1.83819	0.952979	2.10991	1.71333	3.07765	3.52182	2.81043	1.71333	0.278389	0.236848	0.223539	0.212166
C56:2/C57:9	921.846	1.71885	1.70657	1.31108	1.73916	1.73124	2.30394	1.58413	2.43079	2.40349	2.05807	1.44596	2.29747	1.27858	2.16755	1.81334	1.95579	1.64861	1.77277	1.76319	1.45133	1.37678	0.779451	1.45083	1.36432	1.75181	2.03665	1.77277	1.36432	0.129461	0.174365	0.122561	0.131197
Species	Monoisotopic mass	1#	2#	3#	4#	5#	6#	7#	8#	9#	10#	11#	12#	19#	20#	21#	22#	23#	24#	25#	26#	27#	28#	29#	30#	Control	Model	Colchicine	Febuxostat	Control	Model	Colchicine	Febuxostat
SM	[SM+Li]+
N16:1	707.568	3.74023	3.35909	3.99597	3.86015	3.33131	3.8202	2.05167	1.50825	2.05217	2.94482	1.91581	1.9556	2.29609	2.29695	2.14914	1.95693	2.24126	2.11862	1.72594	1.81307	2.30586	2.52773	1.56451	2.27082	3.68449	2.07138	2.1765	2.03465	0.112549	0.193078	0.0533273	0.156832
N16:0	709.584	17.2729	17.4007	16.6354	18.4274	15.5403	17.2134	12.4145	9.64669	11.0588	14.5929	12.3959	11.5188	12.8452	12.1587	11.0038	10.9144	11.6401	12.3224	10.555	9.15575	12.6916	13.3853	10.537	12.5863	17.0817	11.9379	11.8141	11.4852	0.389083	0.675383	0.312866	0.670046
N18:0	737.615	0.583902	0.651923	0.813754	0.633425	0.518277	0.703834	1.23134	1.40765	1.18845	1.23036	1.60305	1.04408	0.930391	0.987677	0.937521	1.00031	1.02292	0.984637	1.10942	1.07774	1.25329	1.19367	0.978724	1.04057	0.650853	1.28415	0.977242	1.1089	0.0415161	0.0794624	0.0147817	0.0410773
N20:1	763.631	0.135613	0.120363	0.181737	0.131238	0.145075	0.152412	0.279572	0.216741	0.209101	0.274737	0.32326	0.195585	0.196611	0.235537	0.155415	0.203018	0.173417	0.218074	0.215445	0.228239	0.245482	0.251806	0.187081	0.243164	0.144406	0.249833	0.197012	0.228536	0.00873098	0.0204883	0.0119038	0.0098871
N20:0	765.646	0.90378	0.811143	1.12444	0.736129	0.729762	0.918073	1.37851	1.65215	1.24753	1.29934	1.90843	1.08359	0.888502	1.1527	1.00934	1.21526	1.12578	1.09133	1.23469	1.23951	1.21163	1.35766	1.00764	1.33795	0.870554	1.42826	1.08049	1.23151	0.0603437	0.122644	0.0474228	0.050934
N22:1	791.662	1.31393	1.2641	1.60505	1.34857	1.20284	1.08363	2.10854	1.60734	1.84325	2.34218	2.46985	2.15987	1.62021	2.08106	1.69933	1.8962	1.54997	2.35656	2.00752	1.83329	1.91843	2.40282	1.48943	1.90802	1.30302	2.08851	1.86722	1.92659	0.071437	0.129992	0.125945	0.120218
N22:0	793.677	3.43493	3.30434	4.07503	3.30034	2.83874	2.93147	5.1581	5.26771	4.60171	4.61999	6.49172	4.81972	3.46211	4.45885	3.68222	4.47464	3.50279	4.83347	4.89186	4.58558	4.5334	5.53531	5.54655	4.60605	3.31414	5.15982	4.06901	4.94979	0.179469	0.288917	0.240794	0.193778
N23:1	805.677	0.613994	0.511251	0.618547	0.523509	0.511799	0.439636	0.394307	0.318702	0.373434	0.366967	0.435812	0.414647	0.344567	0.359901	0.292414	0.412509	0.321899	0.383805	0.325368	0.378702	0.313897	0.491746	0.277551	0.413932	0.536456	0.383978	0.352516	0.366866	0.0280095	0.0167288	0.0175552	0.0318619
N23:0	807.693	1.19339	1.12785	1.36964	1.0221	1.0316	1.05594	0.889901	0.833436	0.684753	0.731986	0.91495	0.890335	0.673254	0.815382	0.607786	0.79213	0.684442	0.753298	0.784727	0.797822	0.746022	1.05665	0.65998	0.78811	1.13342	0.824227	0.721048	0.805552	0.0542185	0.0387127	0.0323749	0.0543391
N24:3	815.662	0.210782	0.240985	0.227591	0.267618	0.187569	0.220696	0.124112	0.119509	0.136735	0.1428	0.175801	0.138217	0.0526867	0.172076	0.143921	0.144828	0.0971814	0.188003	0.128121	0.170858	0.15314	0.179167	0.104546	0.126039	0.225873	0.139529	0.133116	0.143645	0.0110991	0.00811247	0.0204488	0.011793
N24:2	817.677	2.73484	2.69539	2.85139	2.79096	2.38981	2.33746	2.17717	1.85322	2.12404	2.20218	2.49035	2.39066	1.93988	2.36542	2.17276	2.08061	1.60455	2.85271	2.04482	1.91327	1.86751	2.64096	1.82774	2.25033	2.63331	2.20627	2.16932	2.09077	0.0882027	0.0907316	0.171753	0.126598
N24:1	819.693	7.54964	8.11896	8.57453	8.31514	7.08091	6.72755	7.18284	5.80667	6.47446	6.74978	7.9163	7.24888	5.30757	7.07509	6.16618	6.51091	4.74154	8.0172	6.38834	5.52924	5.83388	8.18056	5.17104	6.1671	7.72779	6.89649	6.30308	6.21169	0.298085	0.296284	0.483928	0.43209
N24:0	821.709	4.25149	4.98412	5.72725	5.26024	4.24244	4.27453	3.9933	3.23651	3.55505	3.64718	4.56085	4.31798	2.80834	3.66692	3.38628	3.60015	2.47665	4.54217	3.73039	3.05982	3.22014	4.54481	2.9251	3.61044	4.79001	3.88515	3.41342	3.51512	0.257731	0.203465	0.295387	0.242083
CL	[CL-2H]/2- + 0.5
18:2-18:2-18:2-16:1	710.973	1.45983	1.52617	0.65576	1.80767	1.38379	1.33901	1.54702	1.336	2.30012	1.23612	1.80738	1.4586	1.65833	1.33063	1.44475	1.42701	1.20258	1.49687	1.54191	1.06348	1.57536	1.51858	1.81799	1.24801	1.36204	1.61421	1.4267	1.46089	0.156516	0.158837	0.0628123	0.108592
18:2-18:2-18:2-16:0	711.981	1.39324	1.79335	0.995524	1.87171	1.91625	1.60194	1.30228	1.79442	2.38208	1.56682	1.61087	1.50039	1.67499	1.33202	1.70987	1.49005	1.34649	1.59197	1.88421	1.0493	1.72472	1.99557	1.88987	1.36871	1.59533	1.69281	1.52423	1.65206	0.143671	0.152485	0.0662024	0.150259
18:2-18:2-18:1-16:0	712.988	1.15076	1.22907	0.577626	1.61167	1.26814	1.05122	1.19304	1.45519	1.69539	1.06494	1.29624	1.20424	1.19484	1.31628	1.59316	1.32581	1.18257	1.52614	1.27867	1.12733	2.0638	1.63688	1.93226	0.997754	1.14808	1.31817	1.35647	1.50612	0.137925	0.0920707	0.0692168	0.179197
18:2-18:2-18:2-18:2	723.981	19.6238	21.3365	19.5016	20.1148	18.7945	17.8912	15.4597	16.0883	17.2571	14.4032	16.4978	15.5156	18.0337	15.4101	17.8084	15.8792	16.2465	16.9899	17.3643	17.6979	19.7272	19.9335	18.4182	18.2718	19.5437	15.8703	16.728	18.5688	0.477515	0.400466	0.433201	0.42913
18:2-18:2-18:2-18:1	724.988	13.3506	13.7944	12.7791	12.292	12.8109	13.7679	13.0003	13.2669	14.7582	13.7628	14.5052	14.4214	16.4671	13.411	17.7167	14.017	14.6155	16.4523	14.4122	11.2252	17.0753	19.2446	16.1276	12.3466	13.1325	13.9525	15.4466	15.0719	0.24659	0.293671	0.685192	1.22745
18:2-18:2-18:1-18:1	725.996	4.46071	4.69453	3.82875	5.48518	5.14863	5.22588	5.99748	6.18437	8.14143	7.0661	6.67046	6.79636	7.89109	6.56865	6.25816	6.53596	6.08508	8.73639	6.94434	4.88649	8.18958	9.26905	8.47645	7.89907	4.80728	6.80937	7.01255	7.61083	0.247766	0.311425	0.431932	0.626717
18:2-18:1-18:1-18:1	727.004	0.967831	0.819728	1.06959	0.899448	1.07302	0.830761	1.5067	1.3302	1.83659	1.56894	1.37771	1.38939	1.75483	1.27073	1.5343	0.998555	1.16231	1.63664	1.3501	1.11563	1.73721	1.62906	1.59937	0.982159	0.943397	1.50159	1.3929	1.40226	0.0459119	0.076179	0.120278	0.124344
18:2-18:2-18:2-20:4	735.981	2.81222	2.86343	1.94224	3.59439	2.7108	2.27748	2.31974	1.86015	2.26096	1.98291	2.57061	2.42901	2.6544	2.23867	2.48773	1.85848	1.96516	2.47782	2.29364	1.57903	2.44658	2.64512	2.08853	1.86285	2.70009	2.23723	2.28038	2.15262	0.230367	0.109873	0.129225	0.159785
18:2-18:2-18:2-20:3	736.988	4.20689	5.27577	2.56478	6.61008	4.38736	5.11151	5.74449	5.4301	6.12987	5.72922	6.62826	6.27029	6.79534	6.14044	8.1985	5.74747	5.1339	7.42485	6.14883	4.45075	7.15594	7.915	6.36457	5.38108	4.69273	5.9887	6.57342	6.23603	0.549211	0.177694	0.460325	0.503569
18:2-18:2-18:1-20:3	737.996	4.53524	5.61284	3.13868	6.28467	5.05623	5.08093	5.1114	4.83927	5.57348	5.05677	5.55914	5.05216	6.03418	5.23277	6.42355	5.5652	4.80537	6.84102	5.7545	3.75775	6.01528	6.86717	5.63201	6.88649	4.95143	5.1987	5.81702	5.81887	0.435967	0.122312	0.310473	0.467782
18:1-18:2-18:2-20:2	739.004	3.10812	3.30469	3.27203	3.30755	3.23166	2.86059	5.26661	2.80399	3.44723	2.54491	3.29473	2.82262	3.50379	3.27867	3.98361	3.20789	2.92129	3.93451	2.87239	2.86778	3.22852	4.01164	3.69477	2.5954	3.18077	3.36335	3.47163	3.21175	0.0707444	0.404527	0.171957	0.222619
18:2-18:2-18:2-22:6	747.981	7.14772	8.47138	11.5998	8.99751	7.54567	8.55856	6.47944	5.6973	8.25013	7.42555	6.5079	6.01977	6.82543	6.46733	5.42599	5.73064	5.70118	6.94155	6.67411	4.2792	4.63141	4.82182	4.20113	5.41521	8.7201	6.73002	6.18202	5.00381	0.640546	0.386332	0.263237	0.378607
18:1-18:2-18:2-22:6	748.988	4.58748	4.92823	5.33818	5.55396	4.3021	4.85881	3.74226	3.52099	3.85918	4.11511	3.60872	3.31533	3.95857	3.5978	5.12036	3.5742	3.06517	3.93853	3.68085	2.64829	4.11012	3.90469	2.52435	2.88817	4.92813	3.6936	3.87577	3.29274	0.189083	0.113658	0.281961	0.280632
18:2-18:2-18:1-22:5	749.996	1.10557	1.77496	3.3401	1.77602	1.51739	1.43385	1.90733	1.666	2.11338	1.51145	1.96947	1.68759	1.8949	1.59543	2.21199	1.51904	1.37173	2.12606	1.56209	1.0928	1.891	1.95936	1.55556	1.64743	1.82465	1.8092	1.78652	1.61804	0.319668	0.0916129	0.14002	0.125802
PS	[PS-H]-
16:0-18:2	758.498	0.360862	0.251762	0.34093	0.313777	0.330979	0.355109	0.0673053	0.157017	0.156501	0.173025	0.176564	0.108006	0.141966	0.150312	0.179279	0.102943	0.143624	0.141855	0.128619	0.129056	0.189103	0.139099	0.125225	0.162086	0.32557	0.139736	0.14333	0.145531	0.0162991	0.0176041	0.00996046	0.0103017
16:0-18:1	760.513	0.574133	0.508113	0.567724	0.490812	0.347581	0.634897	0.294222	0.34431	0.488625	0.618476	0.577114	0.397274	0.353307	0.451897	0.467943	0.232363	0.469258	0.46729	0.345856	0.386015	0.459774	0.416746	0.482838	0.387328	0.520543	0.453337	0.40701	0.413093	0.0404677	0.0529731	0.0394215	0.0207964
18:2-18:2	782.498	2.89116	2.81127	2.95814	2.8125	2.49648	2.88829	2.44224	2.39141	3.23686	2.96795	2.60946	2.551	2.44914	2.74936	2.82451	1.79187	1.8884	2.97596	2.0912	1.71166	2.6659	2.02807	2.47859	2.06196	2.80964	2.69982	2.44654	2.1729	0.0665735	0.135656	0.204529	0.140143
18:0-18:2	786.529	3.62324	3.21311	3.39192	3.06619	2.82713	3.29785	2.13957	2.0471	2.53207	2.03399	2.61236	1.98638	1.68107	2.00761	1.98161	1.44583	1.86225	2.2328	1.7295	1.69507	3.32058	1.68254	2.18413	1.6359	3.23657	2.22524	1.86853	2.04129	0.111748	0.112059	0.11235	0.268769
18:0-18:1	788.545	2.932	2.68677	2.47826	2.539	2.41953	3.4672	2.9196	2.95015	3.23294	3.32968	3.32227	2.20688	3.08146	2.85263	3.65134	2.07932	2.69581	3.10378	2.38204	2.09931	3.79181	2.32784	2.97457	2.06031	2.75379	2.99359	2.91072	2.60598	0.161139	0.173642	0.212582	0.272276
P18:0-20:3	796.55	0.265085	0.233878	0.239559	0.213156	0.17744	0.314847	0.256287	0.273843	0.21211	0.175166	0.311538	0.176513	0.253731	0.218603	0.206304	0.122433	0.156772	0.23213	0.13888	0.134798	0.153057	0.152087	0.206634	0.139977	0.240661	0.234243	0.198329	0.154239	0.019062	0.0226136	0.0201443	0.0109065
18:2-20:4	806.498	1.1061	1.05087	1.2982	1.08029	1.03971	1.33171	0.845656	0.733002	0.785981	0.756362	1.0515	0.761307	0.508603	0.809893	0.725837	0.418413	0.420596	0.624162	0.447109	0.388221	0.663247	0.621016	0.654098	0.536731	1.15115	0.822301	0.584584	0.551737	0.0528358	0.048456	0.0664733	0.0467695
18:1-20:4	808.513	1.50631	1.19564	1.38502	1.29195	1.31929	1.35975	0.774815	0.943111	0.837278	1.06268	1.18057	0.806467	0.79462	0.839529	0.841284	0.566175	0.586782	0.760239	0.632693	0.594128	1.10021	0.629707	0.810342	0.592954	1.34299	0.934154	0.731438	0.726672	0.0422682	0.0654219	0.0505993	0.0816934
18:0-20:4	810.529	16.2562	14.4456	17.8214	15.9177	13.4271	17.5127	19.1707	16.9937	18.7449	21.3004	20.74	16.4248	16.8208	18.938	21.3146	19.1014	14.5219	21.27	14.8314	13.7579	14.5945	15.1359	17.2111	13.889	15.8968	18.8958	18.6611	14.9033	0.69881	0.79593	1.07452	0.510595
18:0-20:3	812.545	1.15801	1.00341	1.11806	0.990421	0.806972	1.60418	1.73379	1.42153	1.5203	1.45324	1.81353	1.13431	1.38008	1.54762	1.68369	0.85991	1.25037	1.38676	0.893516	1.25443	1.50895	1.30457	1.65889	1.03994	1.11351	1.51278	1.35141	1.27672	0.110151	0.0990729	0.115868	0.11607
P20:0-20:3/P18:0-22:3	824.581	0.175339	0.110557	0.146204	0.149546	0.194182	0.267626	0.148929	0.0712088	0.0655088	0.0821712	0.123821	0.0951544	0.150851	0.138712	0.127146	0.0489689	0.0808648	0.13493	0.0780899	0.0714989	0.12787	0.0960975	0.0844646	0.0804448	0.173909	0.0977989	0.113579	0.0897442	0.0220382	0.013282	0.0162332	0.00832062
P20:0-20:2/P18:0-22:2	826.597	0.0350362	0.128709	0.137431	0.0845845	0.0904621	0.14067	0.0742302	0.126804	0.0597244	0.137137	0.17767	0.132342	0.113238	0.1655	0.0731881	0.0943604	0.106333	0.0676922	0.107828	0.13476	0.222826	0.124948	0.131131	0.0961796	0.102815	0.117985	0.103385	0.136279	0.0167139	0.0178155	0.0144121	0.0183166
18:1-22:6	832.513	0.185025	0.167287	0.198499	0.155344	0.226322	0.293924	0.176879	0.126385	0.14468	0.250436	0.252611	0.146826	0.137544	0.126807	0.15182	0.104363	0.13377	0.172656	0.138437	0.153261	0.204895	0.113332	0.130499	0.103439	0.2044	0.18297	0.137827	0.140644	0.0205663	0.0226664	0.00942815	0.0147482
18:0-22:6	834.529	4.13382	3.61385	3.93936	3.58457	3.2745	4.17532	2.49034	2.19517	2.75161	2.27385	2.65187	2.23226	1.86706	2.22916	2.40809	1.52263	1.82944	2.57406	1.65058	1.50331	3.10584	1.90867	2.27439	1.51454	3.7869	2.43252	2.07174	1.99289	0.144672	0.0957236	0.162518	0.252367
18:0-22:5	836.545	0.566033	0.531129	0.740387	0.517252	0.591521	0.913536	0.988034	0.743647	0.871698	0.627932	0.528382	0.515348	0.567907	0.647467	0.72274	0.475588	0.578663	0.871509	0.60568	0.584373	0.789874	0.608686	0.582391	0.54083	0.64331	0.712507	0.643979	0.618639	0.0631335	0.0779216	0.0566844	0.0356514
[PG-H]-	[PG-H]-
16:0-16:1	719.487	0.690674	0.655374	1.03	0.614767	0.452156	0.592576	0.64526	0.211076	0.484734	0.393204	0.295383	0.75926	0.329321	0.596865	0.36746	0.253072	0.330999	0.364852	0.482939	0.418853	0.407695	0.349192	0.290755	0.332762
16:0-16:0	721.503	1.07622	0.846979	1.41613	1.0261	0.849091	1.0315	1.23214	1.05188	0.887175	0.705316	0.85516	1.29	0.923872	1.12162	0.869517	0.832359	0.712983	0.838556	0.730065	0.722181	1.09634	0.700194	1.18814	0.865696
16:0-18:2	745.503	0.385196	0.524238	0.562376	0.443501	0.288953	0.556558	0.35323	0.259096	0.500818	0.469446	0.34286	0.477531	0.305428	0.32605	0.311271	0.398133	0.353906	0.295767	0.334922	0.363484	0.629541	0.334926	0.496991	0.241035
16:0-18:1	747.518	4.02817	3.91679	3.99403	4.29326	4.00975	4.21568	2.631	3.00863	3.23768	3.9652	3.1667	3.46159	3.15358	2.95838	3.37492	2.98454	3.00713	2.86267	2.88255	2.89486	2.21378	3.59154	2.4589	2.71568
18:1-18:1	773.534	0.471648	0.498092	0.638103	0.620268	0.382654	0.630155	0.457654	0.493335	0.717015	0.615142	0.405944	0.439034	0.282887	0.533595	0.357693	0.297927	0.372655	0.458353	0.335837	0.457062	0.658868	0.489573	0.429444	0.350304
HNE	[HNE+H]+
4-hydroxy hexenal - Carnosine (HHE)	341.182	1.08119	1.19823	1.02434	1.20904	1.61696	0.91157	0.384794	0.308654	0.436429	0.568444	0.411879	0.56188	0.863526	0.752982	0.746065	0.638931	0.490832	0.8145	0.66851	0.789022	0.849649	0.649747	0.789251	0.785432	1.17355	0.445347	0.717806	0.755268	0.0996508	0.0417469	0.0548812	0.0320278
4-hydroxy nondinenal - Carnosine (HNDE)	381.214	0.640997	0.614051	0.524106	0.583934	0.805629	0.623516	0.197684	0.178775	0.224594	0.328946	0.171439	0.305516	0.411007	0.344429	0.519196	0.308763	0.287287	0.458845	0.345809	0.275119	0.495608	0.342234	0.38594	0.276163	0.632039	0.234493	0.388254	0.353479	0.0385458	0.0273855	0.0370046	0.0334453
4-hydroxy Nonenal - Carnosine (HNE)	383.229	0.613701	0.62259	0.547454	0.546242	0.626715	0.601493	0.45332	0.381357	0.462136	0.60993	0.493607	0.554202	0.673351	0.559672	0.66969	0.584487	0.493927	0.700708	0.661858	0.558316	0.73845	0.670463	0.780047	0.497763	0.593033	0.492425	0.613639	0.65115	0.0150262	0.0328674	0.0328539	0.043539
4-hydroxy dodecatrienal - Carnosine (HDTE)	421.245	0.125288	0.0576041	0.0910726	0.0329252	0.0901741	0.046436	0.0498952	0.0435102	0.0499128	0.0682922	0.0479674	0.0473631	0.0221157	0.0195118	0.0293772	0.0590719	0.0762689	0.128079	0.100541	0.0350427	0.121835	0.329748	0.072358	0.0598379	0.0739167	0.0511568	0.0557374	0.119894	0.0140229	0.00355808	0.0171304	0.0437734
PA	[PA-H]-
16:1-16:1PA	643.434	15.323	82.1483	6.00433	68.7271	62.0678	60.4475	56.15	49.459	45.641	61.3888	49.7137	60.7661	40.552	64.6222	22.9946	55.9739	55.5062	38.4844	31.431	31.648	27.4135	56.1434	42.8242	28.174	49.1197	53.8531	46.3555	36.2723	12.6128	2.66916	6.19486	4.57045
16:0-16:0PA	647.465	12.4329	27.7403	10.1796	35.9526	33.3302	40.1982	27.234	38.4175	42.2503	29.3469	36.7148	17.8661	31.6062	38.5412	41.74	32.7274	41.069	47.4627	32.0052	40.777	29.1955	21.5481	42.3112	28.323	26.639	31.9716	38.8578	32.36	5.12935	3.64234	2.43248	3.23114
16:0-18:1PA	673.481	16.0128	53.8771	8.54122	49.0906	57.6109	75.011	49.5204	61.4628	58.0366	89.5545	31.921	43.5869	40.0021	67.6075	64.7765	62.2199	52.5001	70.8141	41.5126	30.524	62.5648	43.5486	41.3808	34.4814	43.3573	55.6804	59.6534	42.3354	10.5017	8.0315	4.68332	4.52211
16:0-18:0PA	675.496	4.65627	8.83157	25.1953	25.6039	9.92059	28.3187	10.1495	15.4935	5.09673	14.8322	14.9306	11.5952	9.1517	9.8071	7.76008	8.44825	11.3189	23.963	5.04204	17.2074	6.51071	11.4519	19.1122	12.4192	17.0877	12.0163	11.7415	11.9572	4.23661	1.63357	2.49459	2.28554
18:0-18:2/18:1-18:1PA	699.496	159.061	171.316	86.7832	232.323	191.384	243.435	116.953	165.949	127.398	151.043	100.243	147.648	63.6777	126.596	112.431	122.775	142.138	135.171	97.1672	117.296	119.064	147.06	185.544	121.685	180.717	134.872	117.131	131.303	23.1599	9.94419	11.4769	12.6414
18:0-18:1PA	701.512	130.073	184.121	24.8308	235.888	144.844	270.344	89.1558	141.34	206.785	227.727	166.254	163.351	121.029	199.55	207.002	125.642	178.135	201.556	149.274	157.386	161.189	170.051	196.454	138.65	165.017	165.769	172.152	162.167	35.4784	19.9946	15.9606	8.12575
18:0-20:4PA	723.496	1210.04	1224	1440.83	1246.84	1401.58	1804.19	1255.2	1545.44	1488.59	1580.11	1816.45	1505.86	1091.65	1471.37	1679.75	1422.11	1502.84	2058.59	1016.66	1171.81	1277.1	1445.3	1002.9	1357.84	1387.91	1531.94	1537.72	1211.94	92.1388	73.619	130.312	73.8089
18:0-20:3PA	725.512	248.344	258.687	158.736	437.755	305.817	443.662	267.026	260.748	442.798	343.589	428.067	370.135	288.447	298.467	501.472	283.939	371.368	615.179	239.22	281.901	320.488	385.028	544.97	336.91	308.833	352.061	393.145	351.42	46.0114	31.611	55.7852	43.6578
[PI-H]-	[PI-H]-
16:0-16:0	809.518	0.376412	0.444194	0.389861	0.505505	0.508572	0.668125	0.656674	0.776499	0.988722	0.603482	0.365409	0.342103	0.263256	0.253264	0.246305	0.381509	0.27204	0.65091	0.79388	0.573318	0.656013	0.207853	0.651436	0.323767
16:0-18:2	833.518	1.09661	1.47418	1.21383	1.6575	1.34936	1.25148	1.46696	1.75264	1.87419	1.50581	1.30343	0.750189	0.473873	0.682981	0.479445	0.651444	0.426254	1.34092	1.35407	1.01198	1.32906	0.552323	1.06595	0.695734
16:0-18:1	835.534	0.646101	0.892131	0.883443	1.01146	0.904111	1.80743	1.22254	2.19177	2.56448	1.46628	1.24729	0.844798	0.509885	0.666096	0.734818	0.812118	0.496419	1.27848	1.54528	1.25627	1.52117	0.492933	1.08734	0.833308
16:0-18:0	837.549	0.648618	0.609295	0.595292	0.60668	0.742939	1.0089	0.516436	0.78582	0.79156	0.791664	0.634325	0.40007	0.223562	0.281271	0.199352	0.267582	0.220538	0.464322	0.645969	0.525635	0.674808	0.205438	0.362676	0.261014
P18:1-18:2	843.539	1.03193	1.06777	1.10783	1.58071	1.0044	2.16968	1.64214	1.82504	1.54839	1.71802	2.22371	1.163	0.36038	0.678537	0.508618	0.806811	0.404787	1.41861	1.22831	0.967603	1.07534	0.550793	0.848162	0.78168
16:0-20:4	857.518	3.53181	3.52537	3.40924	4.48851	4.0912	6.87307	6.16132	5.32971	5.14416	6.23738	4.64827	3.61338	1.92872	2.97621	2.29843	3.13183	1.42709	5.50024	4.53163	4.13669	2.77243	1.98485	3.97959	2.92235
18:1-18:2	859.534	1.09038	1.20608	1.09779	1.6402	1.49254	2.20876	2.40794	1.8452	2.2828	1.6231	1.66709	1.08562	0.548986	0.661619	0.643908	0.795566	0.47468	1.35879	1.3715	1.13365	1.01087	0.647706	1.36355	0.89761
18:0-18:2	861.549	6.3265	5.44725	4.86863	6.97258	6.44476	5.17668	4.62519	5.75652	5.48391	4.34136	4.60212	2.63672	1.50234	1.89784	1.52335	2.02269	1.31281	3.96962	3.51957	3.78442	3.31237	1.44612	2.8866	2.11008
18:0-18:1	863.565	0.50639	0.690237	0.634425	0.946559	0.509908	1.167	1.29621	1.5576	1.50425	1.44477	1.34426	0.569678	0.591857	0.524765	0.456827	0.650726	0.449234	0.954974	0.910399	0.977432	0.907487	0.412346	0.816878	0.556926
P18:1-20:4	867.539	0.428817	0.314049	0.434934	0.528543	0.438853	0.660006	0.356836	0.629322	0.408035	0.462454	0.618557	0.341622	0.0806488	0.172782	0.178297	0.211235	0.118826	0.459428	0.287546	0.267928	0.271645	0.164049	0.237351	0.261832
P18:0-20:4	869.554	0.409861	0.473308	0.307091	0.543323	0.581307	0.844568	1.0898	1.09959	1.10413	1.15836	1.43103	0.680888	0.237361	0.333517	0.285538	0.380623	0.250945	0.641722	0.59426	0.67336	0.497258	0.287183	0.641409	0.545013
A18:0-20:4/P18:0-20:3	871.57	0.492441	0.512092	0.548153	0.572398	0.782076	0.825289	0.886482	0.562203	0.680858	0.780056	0.928493	0.344422	0.222119	0.27633	0.168835	0.373514	0.152062	0.39642	0.360292	0.43833	0.457121	0.239714	0.405103	0.285982
18:2-20:4/16:0-22:6	881.518	3.61896	3.25914	3.37123	5.15401	4.38899	5.62838	3.83014	3.0605	2.81407	3.19487	3.25715	2.67206	1.28085	1.85001	1.62895	1.95849	0.908209	4.06699	2.67946	2.47878	1.97876	1.21923	2.42214	2.01176
18:1-20:4	883.534	2.4475	2.74762	2.51904	2.83787	2.86564	4.87443	5.01065	5.43014	4.74566	5.13068	4.42453	2.64801	1.45405	2.16476	1.70948	2.05905	1.342	3.75925	3.15451	3.4755	2.5939	1.58294	3.1323	1.88046
18:0-20:4	885.549	39.0032	38.186	39.1102	49.9793	47.1022	50.4136	62.1137	65.951	59.7815	68.3853	67.4464	65.6569	20.8467	29.9645	24.606	33.527	28.3592	29.7634	44.4124	47.6753	30.5597	32.783	38.6621	30.0062
18:0-20:3	887.565	8.33227	6.38849	7.16416	9.60504	10.212	13.545	12.5592	14.6955	13.4023	13.7486	14.8725	14.5461	3.95644	5.57926	4.11893	4.064	3.94581	4.31372	9.28567	10.8134	7.52093	5.2597	8.41183	6.92355
18:0-20:2	889.581	0.531791	0.304571	0.286806	0.433761	0.455488	0.325429	0.458679	0.586326	0.585985	0.103084	0.325209	0.35167	0.130243	0.227107	0.203868	0.198616	0.125426	0.141397	0.409652	0.531351	0.292067	0.103662	0.0431156	0.12343
A18:0-22:4	899.601	0.245599	0.348619	0.271105	0.229185	0.209869	0.563899	0.321625	0.407114	0.121078	0.18634	0.377922	0.122636	0.081402	0.0778724	0.0939515	0.123951	0.0681587	0.212579	0.108253	0.131366	0.0624236	0.097414	0.116134	0.136223
A18:0-22:3	901.617	0.243122	0.426384	0.289699	0.112554	0.288263	0.572044	0.599362	0.350575	0.179961	0.283621	0.326998	0.294012	0.152223	0.21411	0.0830891	0.214782	0.125876	0.29122	0.383005	0.318392	0.216626	0.122942	0.165894	0.207408
18:1-22:6	907.534	0.355197	0.44301	0.406339	0.526428	0.410552	0.745855	0.394279	0.405432	0.420847	0.386705	0.408314	0.25487	0.116741	0.139179	0.191396	0.127417	0.0783802	0.34552	0.222617	0.128316	0.285782	0.1288	0.145526	0.152048
18:0-22:6	909.549	12.9339	12.5773	11.209	18.0679	13.7984	11.9826	7.87923	7.08774	7.39294	7.2692	6.33246	5.60475	2.5207	3.40094	2.93545	4.01262	2.14434	3.07865	4.8779	5.4588	3.70225	2.52407	4.16002	3.45191
18:0-22:5	911.565	0.878256	0.906907	1.04521	1.40869	1.20136	1.41811	1.57667	1.69358	1.28503	1.27444	1.60573	0.962812	0.431374	0.611144	0.506637	0.732081	0.352306	1.32445	0.764002	0.896209	0.602883	0.399624	0.698034	0.639373
18:0-22:4	913.581	0.206095	0.205	0.162103	0.293667	0.202241	0.394784	0.928117	0.240088	0.450241	0.858951	0.421532	0.323589	0.169797	0.279355	0.283298	0.281105	0.171436	0.601424	0.270813	0.353316	0.260261	0.217423	0.350367	0.295097
PE	[PE-Fmoc]-
P16:0-18:2	920.512	0.727565	0.836146	0.84073	0.868304	0.777502	0.801496	0.62651	0.739404	0.579763	0.616468	0.588677	0.64169	0.616391	0.648926	0.56668	0.560504	0.630775	0.58113	0.688359	0.57739	0.657835	0.673731	0.677968	0.605426
P18:1-16:0	922.528	1.61973	1.73667	1.66222	1.6427	1.4238	1.84456	1.98936	2.31379	1.92404	2.16675	2.00213	2.31413	2.09894	2.31679	2.39994	2.1478	2.14883	2.38775	2.25938	2.11593	2.0745	2.5237	2.34794	2.12347
D16:0-18:2	936.507	1.93786	2.0574	2.04111	2.47692	1.94005	2.13874	1.24752	1.35431	1.59884	1.28513	1.51357	1.4536	1.34002	1.41513	1.2839	1.29158	1.34174	1.27938	1.59067	1.41747	1.72436	1.44162	1.39491	1.28651
D16:0-18:1	938.523	1.11906	1.11915	1.20368	1.24506	0.967455	1.27971	0.999109	1.00819	1.26985	1.19877	1.13569	1.22257	1.23307	1.12681	1.27542	1.12477	1.1958	1.10598	1.28495	1.20695	1.23284	1.27107	1.17032	0.968132
P16:1-20:4	942.497	0.586851	0.726286	0.76965	0.79677	0.653059	0.615255	0.143893	0.162679	0.143473	0.141865	0.16312	0.189583	0.145974	0.13635	0.147908	0.149056	0.140357	0.145932	0.154867	0.171401	0.1725	0.154411	0.111512	0.145034
P16:0-20:4	944.512	10.3524	11.2556	12.7432	11.1902	9.25811	10.8603	9.81868	11.7699	8.66421	11.0022	8.35766	10.3094	10.2653	10.6147	10.1529	8.61595	10.0938	9.09129	9.72028	8.02804	9.58077	10.1805	8.72498	9.75088
P16:0-20:3	946.528	1.57133	1.49528	1.67221	1.55814	1.21349	1.53697	1.65306	1.93441	1.32358	1.46388	1.37424	1.55701	1.45611	1.50528	1.469	1.39064	1.57662	1.40791	1.58708	1.44013	1.68842	1.55701	1.44893	1.63716
P18:1-18:1	948.544	0.965719	1.03834	1.09111	1.04864	0.99172	1.01928	1.21234	1.4053	0.974894	1.23596	1.09246	1.16861	1.18571	1.09126	1.14066	1.01697	1.07487	1.0457	1.19517	1.0813	1.29931	1.19492	1.2146	1.18851
D16:1-20:4	958.492	1.26549	1.54724	1.67029	1.70721	1.22241	1.54076	0.900346	1.00366	0.930065	0.861558	0.870048	0.983466	0.912166	0.847816	0.878553	0.797339	0.79377	0.735343	0.948416	0.678723	0.784544	0.831691	0.851007	0.787435
D16:0-20:4	960.507	11.2794	11.2338	12.968	12.7341	10.3464	11.4628	9.41952	9.90647	10.9657	10.9243	10.7075	10.9035	10.8983	11.7081	11.0809	10.0303	10.107	10.6592	10.5151	9.42885	11.4144	11.1883	8.88653	9.82519
D18:1-18:2	962.523	2.78823	2.90017	2.72333	3.22742	2.801	2.8717	2.53628	2.83782	2.84702	2.44414	2.91063	2.85443	2.60057	2.62312	2.42441	2.34933	2.59691	2.42193	2.80372	2.80147	3.18901	2.8065	2.81412	2.48032
D18:0-18:2	964.539	4.78602	4.64139	4.71228	5.38029	4.34552	4.85224	3.33528	3.8572	4.06289	3.77852	3.98189	4.0722	3.9277	4.02247	3.85027	3.88924	4.18663	3.49036	4.09747	4.12007	4.52883	4.15784	3.78793	3.49936
D18:0-18:1	966.554	1.26555	1.22948	1.26656	1.3123	1.02458	1.35978	1.10237	1.09215	1.28187	1.26262	1.28096	1.33017	1.42415	1.33959	1.39014	1.33238	1.37146	1.28697	1.43137	1.39516	1.47705	1.44508	1.17486	1.01676
P16:0-22:6	968.512	10.7454	11.2798	12.6752	12.4315	10.0226	10.3993	7.55283	8.31742	6.37088	7.55915	6.8094	6.89438	6.60154	7.91484	6.53445	6.51219	6.25146	7.9107	7.25403	5.96354	9.97532	7.51158	6.13303	6.83886
P18:1-20:4	970.528	4.44471	5.13406	5.44984	5.29397	4.22357	4.53463	6.00044	6.48405	4.6667	5.70902	5.26899	5.30677	5.51109	5.3395	5.16322	4.72698	4.75805	5.27236	5.32852	4.28718	5.55215	5.29032	4.67991	5.3458
P18:0-20:4	972.544	7.11331	8.02127	8.32236	7.12145	6.12511	7.91892	10.3526	12.0137	8.37673	11.1346	9.29062	10.8655	10.9262	10.6918	10.8568	8.87139	10.1641	9.28727	9.83675	8.24175	10.0051	10.5888	8.59903	9.18066
P18:0-20:3	974.559	1.24045	1.14995	1.37473	1.17742	1.002	1.25891	1.18084	1.39757	1.10784	1.29826	1.23109	1.28482	1.42877	1.23811	1.20603	1.1333	1.22214	1.06306	1.21167	1.02626	1.19534	1.2485	1.11007	1.21455
D16:1-22:6	982.492	1.14251	1.19012	1.32703	1.36994	1.14506	1.11063	0.658338	0.717028	0.742294	0.675933	0.816817	0.769612	0.640175	0.706761	0.646839	0.615216	0.58204	0.73481	0.65266	0.600629	0.798182	0.648857	0.590196	0.659835
D16:0-22:6	984.507	9.36273	9.72334	10.8556	11.6349	8.53139	9.55148	4.80369	4.67146	5.32323	5.47983	5.88919	6.00568	5.72936	6.1424	6.26169	5.08778	4.80837	5.87556	5.89406	4.85077	5.75471	5.6069	4.48123	4.97382
D18:1-20:4	986.523	13.0028	13.0568	14.6511	14.1924	11.0999	13.0765	13.789	15.2797	13.603	14.8069	13.9384	15.2648	15.1229	15.4186	15.1855	12.9417	14.7508	12.2549	13.8538	11.7985	13.3645	14.5824	11.7653	12.8169
D18:0-20:4	988.539	49.5281	47.6202	54.4252	54.3189	42.7531	48.9561	46.7583	49.5572	49.8818	55.2267	52.4618	52.1809	53.784	57.0282	55.492	52.3225	54.0749	50.3483	50.9017	49.9054	47.4364	56.4286	40.9725	46.694
D18:0-20:3	990.554	1.50512	1.57759	1.70731	1.8048	1.53079	1.69366	1.63729	1.90385	1.98296	1.98008	2.11759	1.99139	1.91569	1.87722	1.99705	1.95715	1.89847	1.79669	1.88897	1.99647	1.92742	2.10247	1.55843	1.68395
P18:2-22:6	992.57	4.15392	4.26415	4.22281	4.48498	3.66857	3.03105	1.78705	2.18454	1.38825	1.62933	1.96564	1.77026	1.52956	1.57254	1.37973	1.60075	1.77697	1.77158	1.61362	1.67668	2.02485	1.84874	1.50995	1.87931
P18:1-22:6	994.528	12.2484	11.6347	12.0316	13.0324	10.2144	9.01788	11.8051	12.3025	8.91313	10.5531	10.8445	10.8135	9.99375	9.43291	9.04763	9.06515	10.9453	10.0067	9.99259	9.72025	12.7712	10.5609	8.2141	11.3813
P18:0-22:6	996.544	9.4906	9.83682	10.3288	10.5795	8.72861	8.02765	7.83899	8.73227	6.31408	8.57601	8.66463	8.30082	7.45416	8.4472	7.74587	7.24494	8.12676	8.18927	6.97825	7.40903	10.1827	8.49557	6.01049	7.47916
P18:0-22:5	998.559	1.11792	1.05725	1.1958	1.10831	1.10836	0.955051	1.29821	1.34418	1.0252	1.45233	1.38234	1.21491	1.15059	1.27019	1.24707	1.11534	1.17947	1.17762	1.20276	1.04707	1.17891	1.33751	1.01737	1.19183
P18:0-22:4	1000.58	0.586254	0.579499	0.664457	0.527547	0.499148	0.595725	0.829828	0.936934	0.672774	0.947036	0.82154	0.861031	0.884577	0.866987	0.861479	0.74585	0.840777	0.761042	0.764414	0.734935	0.799363	0.911239	0.735076	0.737959
A20:0-20:4	1002.59	0.619243	0.567964	0.686706	0.567289	0.519213	0.595701	0.370458	0.413979	0.355852	0.383757	0.408431	0.400262	0.468939	0.418744	0.422141	0.425827	0.422603	0.348574	0.390205	0.368705	0.376228	0.402062	0.368518	0.349368
D18:2-22:6	1008.51	1.42636	1.63246	1.63958	2.08033	1.4737	1.48997	0.684113	0.781425	0.796264	0.745065	0.970072	0.821429	0.767028	0.768329	0.751023	0.761066	0.727093	0.905233	0.780826	0.737497	1.06282	0.825716	0.612273	0.676346
D18:1-22:6	1010.52	6.73042	6.80149	7.10992	7.81859	6.36742	6.61813	4.92933	5.13679	5.35204	5.42876	6.3572	5.52057	4.671	5.24529	5.20867	4.87176	4.5708	5.44241	5.59802	4.69264	6.67104	5.25951	4.19661	4.46222
D18:0-22:6	1012.54	10.1568	9.44308	10.1203	11.9644	8.76976	9.52836	5.30618	5.76915	5.95481	6.28144	6.97013	6.30119	5.95792	6.399	6.29303	6.09762	5.92636	6.36487	5.94858	5.69524	7.26102	6.42553	4.79245	5.01344
D18:0-22:5	1014.55	1.16669	0.983063	1.08382	1.0142	0.946552	1.07556	1.32151	1.28316	1.28456	1.39538	1.42909	1.29026	1.29021	1.2689	1.41723	1.34105	1.28753	1.21374	1.34141	1.27873	1.30781	1.39147	1.0954	1.19117
LPE	[LPE-Fmoc]-
P16:0	658.283	0.533	0.801095	0.763362	0.993069	0.782446	0.804557	0.796013	0.598302	0.530817	0.875015	0.493319	0.824947	0.688051	0.555201	0.56571	0.448809	0.527558	0.712268	0.645454	0.499096	0.586975	0.463563	0.548772	0.465964
16:0	674.278	1.06932	1.56708	1.39148	1.54847	1.06884	1.44876	1.15407	0.838857	0.84717	1.06807	0.911972	1.23221	1.11841	1.05719	0.859009	0.918848	1.03476	1.17263	1.13088	1.04235	0.857968	0.677207	0.927101	0.782385
P18:1	684.298	0.318996	0.632228	0.582934	0.718071	0.626754	0.485363	0.833732	0.462247	0.532898	0.752845	0.375124	0.803827	0.473513	0.53621	0.479634	0.423056	0.650773	0.726738	0.433699	0.659527	0.744344	0.466281	0.575963	0.456922
P18:0	686.314	0.78086	1.26424	1.19584	1.24964	0.980081	1.36898	1.54894	1.08158	1.05657	1.37276	0.956485	1.56541	1.04629	0.94512	0.875016	0.871754	1.18841	1.06156	0.985644	1.28042	1.15523	0.778177	1.04987	0.843117
18:2	698.278	0.106741	0.26933	0.21876	0.314304	0.191193	0.171743	0.0738543	0.105141	0.0801417	0.133224	0.139337	0.235546	0.12116	0.094134	0.0958665	0.217846	0.0555635	0.134913	0.167045	0.14258	0.161451	0.115917	0.146748	0.0809394
18:1	700.293	1.36257	1.60755	1.13393	1.36234	1.55063	1.98609	1.68537	1.66034	1.39541	1.8915	1.47692	2.18461	2.10485	1.84336	1.50407	1.48224	1.96883	1.87391	1.71682	2.41904	1.78458	2.41127	1.83293	1.23361
18:0	702.309	3.39529	3.32907	3.65795	3.40473	3.14573	3.49188	3.45075	3.64916	3.72021	3.99981	4.76146	4.63426	5.01774	4.24244	3.10726	3.64188	4.17413	4.65363	4.27451	5.32251	4.42487	3.03897	4.26521	3.13968
P20:0	714.309	0.49692	0.685774	1.20947	0.691267	0.932048	1.1297	0.801117	0.730801	0.696261	1.08592	0.727985	1.10689	1.16241	1.04198	0.825473	0.793994	0.938612	1.17128	0.874669	1.05105	0.800783	0.504334	0.807708	0.78472
20:4	722.278	0.989558	0.961008	0.807938	1.28918	0.893507	1.03338	1.33086	0.9241	0.77569	1.77361	1.15485	1.28542	1.60837	1.19836	0.946807	1.07991	1.05461	1.52303	1.71375	1.39868	1.67	1.03611	1.45464	1.25739
20:1	728.325	0.498282	0.74873	1.21529	0.787007	0.668306	1.07578	1.09851	1.61899	0.738145	1.64259	0.663931	1.00972	1.12948	1.14505	0.876186	0.734314	1.09709	0.95978	0.837703	0.631011	0.824223	0.457481	0.85551	0.739836
20:0	730.34	0.88457	1.09733	2.04912	1.43364	1.12633	1.53792	1.59926	1.10448	1.05624	1.55008	0.778032	1.42793	1.72837	1.25123	1.03827	0.898327	1.11339	1.23046	1.20276	0.86808	1.02243	0.580124	1.16835	0.771222
